# Supplementary material for: CELO Fiber1 Knob Is a Promising Candidate to Modify the Tropism of Adenoviral Vectors
Source: Genes (Basel). 2022 Dec 8;13(12):2316. doi: 10.3390/genes13122316 (PMC9778213; doi:10.3390/genes13122316)
Supplement: Supplementary file 1 [file genes-13-02316-s001.zip]

Archive with 1 entries (1 files):
- genes-1991382-supplementary.pdf
